# Supplementary material for: H3K4 Methylation Promotes Expression of Mitochondrial Dynamics Regulators to Ensure Oocyte Quality in Mice
Source: Adv Sci (Weinh). 2023 Feb 23;10(12):2204794. doi: 10.1002/advs.202204794 (PMC10131798; doi:10.1002/advs.202204794)
Supplement: Supplementary file 2 — Supplemental Table 1 [file ADVS-10-2204794-s002.XLSX]

## Sheet: primer
Gene	Forward	Reverse	Used for
Gapdh	5’-CGCCACCGACTACAAAGAC-3’	5’-TCTACAAATGTGGTATGGCTGA-3’	mRNA quantification
Mfn1	5’-AACTTGATCGAATAGCATCCGAG-3’	5’-GCATTGCATTGATGACAGAGC-3’	mRNA quantification
Mfn2	5’-AGAACTGGACCCGGTTACCA-3’	5’-CACTTCGCTGATACCCCTGA-3’	mRNA quantification
Opa1	5’-TGGAAAATGGTTCGAGAGTCAG-3’	5’-CATTCCGTCTCTAGGTTAAAGC-3’	mRNA quantification
Drp1	5’-CAGGAATTGTTACGGTTCCCTAA-3’	5’-CCTGAATTAACTTGTCCCGTGA-3’	mRNA quantification
Mff	5’-CAGTTGGCAGGCTAAAAAGAGA-3’	5’-GCCCTACGAGTAGAAGACTGG-3’	mRNA quantification
Fis1	5’-AGGCTCTAAAGTATGTGCGAGG-3’	5’-GGCCTTATCAATCAGGCGTTC-3’	mRNA quantification
Nrf2	5’-CTTTAGTCAGCGACAGAAGGAC-3’	5’-AGGCATCTTGTTTGGGAATGTG-3’	mRNA quantification
Sod2	5’-TGGACAAACCTGAGCCCTAAG-3’	5’-CCCAAAGTCACGCTTGATAGC-3’	mRNA quantification
Gsr	5’-GACACCTCTTCCTTCGACTACC-3’	5’-CCCAGCTTGTGACTCTCCAC-3’	mRNA quantification
Gpx1	5’-AATGTCGCGTCTCTCTGAGG-3’	5’-TCCGAACTGATTGCACGGG-3’	mRNA quantification
Casp3	5’-CTGACTGGAAAGCCGAAACTC-3’	5’-CGACCCGTCCTTTGAATTTCT-3’	mRNA quantification
Casp6	5’-AGTGAAATGCTTTAACGACCTCA-3’	5’-TCGGCATCTATGTGGCTTGAA-3’	mRNA quantification
Casp7	5’-GGACCGAGTGCCCACTTATC-3’	5’-TCGCTTTGTCGAAGTTCTTGTT-3’	mRNA quantification
Bax	5’-AGACAGGGGCCTTTTTGCTAC	5’-AATTCGCCGGAGACACTCG-3’	mRNA quantification
Bid	5’-TCTGAGGTCAGCAACGGTTC	5’-CTCTTGGCGAGTACAGCCAG-3’	mRNA quantification
Bak1	5’-TGCCTACGAACTCTTCACCAA	5’-TGGTAGACGTACAGGGCCAG-3’	mRNA quantification
Tradd	5’-GGCAGTGCATACCTGTTTTTG	5’-AAATACCCCACTCTCTGACAGT-3’	mRNA quantification
Tnfsf10	5’-GGGAGTCCTCTCGGAAAGG	5’-CCGGATAGCTGGTGTACTTGTA-3’	mRNA quantification
Gadd45g	5’-AAAGTCCTGAATGTGGACCCT	5’-AACGCCTGAATCAACGTGAAA-3’	mRNA quantification
Dux	5’-AAAGGAAGAGCATGTGCCAGC-3’	5’-GCAGTAAGCTGTCCTGGGAAC-3’	mRNA quantification
Eif1a	5’-TTTGGTCACTACTCAGGAGG-3’	5’-ATCAGAAGCAACTGGGACAC-3’	mRNA quantification
Tcstv3	5’-AGAAAGGGCTGGAACTTGTGAC-3’	5’-AAAGCTCTTTGAAGCCATGCCC-3’	mRNA quantification
Mervl	5’-ATCGAAAGGCTCCAGACACAA-3’	5’-TTCAGCCAACCTTACAATGAGA-3’	mRNA quantification
Zscan4d	5’-GAGATTCATGGAGAGTCTGACTG-3’	5’-GCTGTTGTTTCAAAAGCTTGATG-3’	mRNA quantification
mtDNA	5’-AACCTGGCACTGAGTCACCA-3’	5’-GGGTCTGAGTGTATATATCATGAAGAGAAT-3’	DNA quantification

## Sheet: antibody 
Antibodies	Species	Company source	Cat
H3K4me3	Rabbit	Abclonal	A2357
H3K4me2	Rabbit	Abclonal	A2356
H3K4me1	Rabbit	Abclonal	A2355
α-tubulin	Mouse	Sigma	T8203
Flag	Mouse	Sigma	F3165
H3K9me3	Rabbit	ABclonal	A2360
H3K27me3	Rabbit	ABclonal	A2363
H3K9ac	Rabbit	ABclonal	A7255
H3K27ac	Rabbit	ABclonal	A7253
H3K64ac	Rabbit	Abcam	ab214808
H4K16ac	Rabbit	ABclonal	A5280
TOM20	Rabbit	Abcam	ab186735
PolII	Mouse	Active Motif	39097
Ser2P	Rat	Active Motif	61083
ZSCAN4	Rabbit	Abcam	ab106646
MERVL	Rabbit	Novus	NBP2-66963
H3.3	Mouse	Active Motif	91192
DRP1	Rabbit	Proteintech	12957
MFN1	Mouse	Proteintech	66776
H4	Rabbit	Proteintech	20954
DNMT3A	Rabbit	Proteintech	16047

## Sheet: high-throughput sequencing
WGBS
	Mapping info				CpG_Sites_Coverage (%)
	Read number	Mapping Rate	Mean Mapping Quality	Duplication rate (%)	1X	2X	3X
H33WT1	26746725	1	33.94	16.5	79.33	35.11	16.22
H33WT2	29841529	1	33.46	16.2	83.75	42.33	21.64
H33K4M1	33236767	1	34.79	23.68	73.93	36	18.08
H33K4M2	29175019	1	33.44	13.83	80.45	40.41	21.01
mm10_Total_CpG_Sites:			21875444
ChIP-seq
PolII (p<0.05)
	Mapping info
	Read number	Mapping Rate	Mean Mapping Quality	Duplication rate (%)	peaks number
H33WT1	11224297	0.9145	30.2205	0.3543	2806
H33WT2	15686003	0.9666	30.9918	0.2418	9994
H33K4M1	12984901	0.9625	31.4923	0.1873	5920
H33K4M2	11995450	0.9532	29.9857	0.2405	6487
H3K4me3 (p<0.01)
	Mapping info
	Read number	Mapping Rate	Mean Mapping Quality	Duplication rate (%)	peaks number
H33WT1	9777676	0.9531	28.5311	0.1662	10875
H33WT2	11794209	0.9721	30.7011	0.1605	9886
H33K4M1	3351575	0.9081	25.4931	0.1417	11188
H33K4M2	4181774	0.8474	22.2401	0.1711	10717
RNA-seq
	Mapping info
	Read number	Uniquely mapped reads %
H33WT1	27571407	0.9142
H33WT2	27837375	0.9044
H33WT3	27619984	0.9045
H33K4M1	25830226	0.8677
H33K4M2	27682909	0.9199
H33K4M3	27940185	0.8932
